# Supplementary material for: Matrix metalloproteinase-9 (MMP9) is involved in the TNF-α-induced fusion of human M13SV1-Cre breast epithelial cells and human MDA-MB-435-pFDR1 cancer cells
Source: Cell Commun Signal. 2018 Apr 10;16:14. doi: 10.1186/s12964-018-0226-1 (PMC5894245; doi:10.1186/s12964-018-0226-1)
Supplement: Supplementary file 1 — Differentially-regulated genes in TNF-α-treated M13SV1-Cre and MDA-MB-435-pFDR1 cells under normoxic and hypoxic conditions. Genes that were up-regulated and down-regulated by at least 2-fold in TNF-α-treated cells compared with untreated cells (not detected flags and compromised spots were not removed). Genes shown in Fig. 1 are marked in yellow. (XLSX 29 kb) [file 12964_2018_226_MOESM1_ESM.xlsx]

## Sheet: Tabelle1
			Normoxia	Hypoxia	Normoxia	Hypoxia
ProbeName	GeneSymbol	GeneName	M13SV1-Cre + TNF-a vs. M13SV1-Cre	M13SV1-Cre + TNF-a vs. M13SV1-Cre	MDA-MB-435-pFDR1 + TNF-a vs. MDA-MB-435-pFDR1	MDA-MB-435-pFDR1 + TNF-a vs. MDA-MB-435-pFDR1
A_23_P81369	ADAM19	ADAM metallopeptidase domain 19	10.78	10.42	2.10	2.06
A_32_P196263	ADAMTS9	ADAM metallopeptidase with thrombospondin type 1 motif, 9	15.34	25.45	3.05	10.59
A_23_P170733	ANTXR2	anthrax toxin receptor 2	2.64	4.43	3.61	5.63
A_23_P64661	ARHGAP9	Rho GTPase activating protein 9	2.01	3.35	6.73	4.45
A_23_P258612	ATP8A2	ATPase, aminophospholipid transporter, class I, type 8A, member 2	4.65	2.70	14.47	30.76
A_23_P152002	BCL2A1	BCL2-related protein A1	6.28	30.34	5.11	49.56
A_23_P98350	BIRC3	baculoviral IAP repeat containing 3	4.55	13.11	23.74	97.65
A_23_P2492	C1S	complement component 1, s subcomponent	5.66	6.97	6.91	7.03
A_23_P101407	C3	complement component 3	4.31	4.24	182.13	115.58
A_23_P93602	C6orf58	chromosome 6 open reading frame 58	15.87	84.79	7.43	162.43
A_23_P89431	CCL2	chemokine (C-C motif) ligand 2	25.36	39.20	179.73	62.92
A_23_P152838	CCL5	chemokine (C-C motif) ligand 5	2.71	6.86	40.14	8.89
A_33_P3381513	CD274	CD274 molecule	2.47	4.11	2.69	2.64
A_33_P3243449	CD70	CD70 molecule	3.15	6.99	4.76	4.52
A_23_P156687	CFB	complement factor B	2.41	2.28	11.21	5.74
A_33_P3376965	CHAC1	ChaC glutathione-specific gamma-glutamylcyclotransferase 1	2.41	3.31	2.52	10.22
A_23_P57784	CLDN1	claudin 1	3.31	6.42	19.06	260.10
A_23_P158096	COL27A1	collagen, type XXVII, alpha 1	2.70	4.45	2.09	5.29
A_23_P133408	CSF2	colony stimulating factor 2 (granulocyte-macrophage)	4.66	55.31	25.67	226.96
A_23_P7144	CXCL1	chemokine (C-X-C motif) ligand 1 (melanoma growth stimulating activity, alpha)	17.54	32.24	2.10	6.80
A_33_P3343175	CXCL10	chemokine (C-X-C motif) ligand 10	72.71	162.72	227.63	1179.91
A_24_P303091	CXCL10	chemokine (C-X-C motif) ligand 10	56.90	140.20	190.57	494.64
A_23_P125278	CXCL11	chemokine (C-X-C motif) ligand 11	32.58	50.25	208.56	420.74
A_24_P257416	CXCL2	chemokine (C-X-C motif) ligand 2	6.08	6.75	6.10	8.54
A_23_P315364	CXCL2	chemokine (C-X-C motif) ligand 2	3.30	4.75	20.03	7.58
A_24_P183150	CXCL3	chemokine (C-X-C motif) ligand 3	4.30	4.83	10.82	42.99
A_32_P87013	CXCL8	chemokine (C-X-C motif) ligand 8	37.90	177.89	134.22	309.48
A_33_P3381265	CYB5R2	cytochrome b5 reductase 2	2.36	2.55	5.15	16.36
A_23_P28598	DLX2	distal-less homeobox 2	2.39	7.50	5.38	4.42
A_23_P86599	DMBT1	deleted in malignant brain tumors 1	3.06	2.63	3.00	5.71
A_33_P3556532	DNAH17	dynein, axonemal, heavy chain 17	11.00	18.72	4.58	3.47
A_23_P303671	ECM2	extracellular matrix protein 2, female organ and adipocyte specific	2.40	3.27	67.23	12.48
A_24_P288890	FAM101A	family with sequence similarity 101, member A	7.18	2.84	2.11	6.57
A_32_P352743	FAM19A3	family with sequence similarity 19 (chemokine (C-C motif)-like), member A3	5.76	2.90	6.28	6.90
A_32_P101689	FAM3C	family with sequence similarity 3, member C	2.08	2.50	3.27	4.06
A_23_P213336	FGF1	fibroblast growth factor 1 (acidic)	2.00	2.98	9.58	23.64
A_33_P3695899	FLJ31104	uncharacterized LOC441072	2.91	6.01	7.55	10.51
A_33_P3311439	GCH1	GTP cyclohydrolase 1	2.20	3.07	2.93	3.83
A_24_P206317	HDAC9	histone deacetylase 9	4.52	7.90	5.67	11.36
A_33_P3357658	HMGA2	high mobility group AT-hook 2	2.26	2.35	3.27	3.66
A_23_P143512	HSF2BP	heat shock transcription factor 2 binding protein	2.41	3.60	2.32	2.74
A_23_P153320	ICAM1	intercellular adhesion molecule 1	4.46	6.91	5.76	3.58
A_23_P152655	ICAM2	intercellular adhesion molecule 2	2.53	4.04	4.71	46.87
A_33_P3363355	ICAM4	intercellular adhesion molecule 4 (Landsteiner-Wiener blood group)	4.47	15.53	7.15	11.04
A_33_P3423551	IER3	immediate early response 3	2.08	2.84	7.69	2.96
A_23_P42257	IER3	immediate early response 3	2.02	2.84	6.61	2.96
A_23_P68155	IFIH1	interferon induced with helicase C domain 1	2.43	3.47	2.01	2.48
A_33_P3243887	IL11	interleukin 11	3.35	11.88	3.50	12.78
A_33_P3211666	IL18R1	interleukin 18 receptor 1	2.47	4.43	2.81	2.60
A_23_P79518	IL1B	interleukin 1, beta	2.69	4.17	49.89	667.63
A_33_P3232692	IL24	interleukin 24	3.97	12.12	27.74	30.82
A_23_P27606	IL27RA	interleukin 27 receptor, alpha	2.65	2.31	3.47	2.56
A_33_P3346826	IL32	interleukin 32	4.47	4.23	45.05	61.04
A_23_P15146	IL32	interleukin 32	3.53	5.65	174.41	103.38
A_33_P3405424	IL4I1	interleukin 4 induced 1	13.76	46.63	50.44	74.89
A_23_P404494	IL7R	interleukin 7 receptor	2.81	3.65	23.52	8.37
A_33_P3352970	IRAK2	interleukin-1 receptor-associated kinase 2	5.28	13.66	14.76	14.90
A_24_P378019	IRF7	interferon regulatory factor 7	2.30	2.31	4.20	2.17
A_33_P3267532	KCNJ15	potassium channel, inwardly rectifying subfamily J, member 15	4.49	5.60	3.18	7.98
A_23_P6535	KLHDC7B	kelch domain containing 7B	6.75	11.49	8.52	24.17
A_24_P117410	KLHDC7B	kelch domain containing 7B	5.74	10.45	2.77	13.77
A_24_P77082	KMO	kynurenine 3-monooxygenase (kynurenine 3-hydroxylase)	7.33	4.40	8.36	4.48
A_32_P24376	KRTAP2-3	keratin associated protein 2-3	2.86	4.52	3.53	17.77
A_33_P3338121	LAMB3	laminin, beta 3	2.12	3.48	5.68	2.89
A_23_P201636	LAMC2	laminin, gamma 2	2.73	4.65	2.05	4.42
A_23_P29773	LAMP3	lysosomal-associated membrane protein 3	2.17	5.40	3.48	288.16
A_33_P3339070	LINC00704	long intergenic non-protein coding RNA 704	4.87	3.55	10.91	32.90
A_33_P3400643	LINC00865	long intergenic non-protein coding RNA 865	2.49	3.36	3.13	3.87
A_23_P50638	LRG1	leucine-rich alpha-2-glycoprotein 1	3.10	5.09	7.83	4.37
A_23_P109636	LRIG1	leucine-rich repeats and immunoglobulin-like domains 1	2.29	2.49	4.45	2.27
A_33_P3248265	LTB	lymphotoxin beta (TNF superfamily, member 3)	24.17	95.73	3.64	29.72
A_23_P333228	MARCH4	membrane-associated ring finger (C3HC4) 4, E3 ubiquitin protein ligase	4.35	5.84	3.89	5.18
A_33_P3379377	MARS	methionyl-tRNA synthetase	2.11	2.14	2.25	2.01
A_24_P169688	MICB	MHC class I polypeptide-related sequence B	2.22	3.66	2.42	2.14
A_32_P108156	MIR155HG	MIR155 host gene (non-protein coding)	2.13	2.77	4.28	12.08
A_23_P40174	MMP9	matrix metallopeptidase 9 (gelatinase B, 92kDa gelatinase, 92kDa type IV collagenase)	11.45	27.25	13.49	44.92
A_23_P131263	MPP4	membrane protein, palmitoylated 4 (MAGUK p55 subfamily member 4)	4.01	2.72	9.88	13.99
A_33_P3404480	MPP4	membrane protein, palmitoylated 4 (MAGUK p55 subfamily member 4)	2.55	2.17	47.19	9.14
A_24_P208825	MUC4	mucin 4, cell surface associated	2.49	4.72	2.34	2.76
A_33_P3364864	NAMPT	nicotinamide phosphoribosyltransferase	2.25	2.53	9.13	3.62
A_23_P13740	NAV3	neuron navigator 3	7.30	9.61	5.24	6.94
A_24_P12435	NCOA7	nuclear receptor coactivator 7	2.08	2.89	2.14	3.31
A_23_P344555	NEDD9	neural precursor cell expressed, developmentally down-regulated 9	2.01	3.09	2.54	2.26
A_23_P328740	NEURL3	neuralized E3 ubiquitin protein ligase 3	5.55	15.30	22.21	17.44
A_33_P3292769	NFAM1	NFAT activating protein with ITAM motif 1	2.10	6.69	9.78	18.13
A_23_P42718	NFE2L3	nuclear factor, erythroid 2-like 3	3.08	7.27	5.00	8.99
A_23_P106002	NFKBIA	nuclear factor of kappa light polypeptide gene enhancer in B-cells inhibitor, alpha	2.97	7.63	5.41	5.74
A_23_P30655	NFKBIE	nuclear factor of kappa light polypeptide gene enhancer in B-cells inhibitor, epsilon	3.86	4.40	3.41	3.14
A_24_P354715	NT5E	5'-nucleotidase, ecto (CD73)	4.37	9.64	7.12	3.26
A_24_P316430	NT5E	5'-nucleotidase, ecto (CD73)	3.37	8.28	3.62	2.54
A_33_P3338166	NUAK2	NUAK family, SNF1-like kinase, 2	2.24	5.49	5.71	2.87
A_23_P16469	PLAUR	plasminogen activator, urokinase receptor	4.00	2.12	14.94	2.74
A_23_P121064	PTX3	pentraxin 3, long	4.37	6.10	16.59	17.75
A_23_P55706	RELB	v-rel avian reticuloendotheliosis viral oncogene homolog B	5.02	8.99	4.61	4.41
A_23_P344421	ROBO4	roundabout, axon guidance receptor, homolog 4 (Drosophila)	6.45	8.65	50.49	59.26
A_24_P262127	RRAD	Ras-related associated with diabetes	3.16	2.42	4.24	2.28
A_23_P104073	S100A3	S100 calcium binding protein A3	2.01	2.88	4.90	7.84
A_24_P335092	SAA1	serum amyloid A1	5.41	12.73	293.97	619.64
A_33_P3408918	SAA2	serum amyloid A2	4.89	16.71	381.72	751.14
A_23_P87238	SAA4	serum amyloid A4, constitutive	7.49	18.20	28.30	139.77
A_23_P218111	SERPINA1	serpin peptidase inhibitor, clade A (alpha-1 antiproteinase, antitrypsin), member 1	2.50	2.73	5.44	2.35
A_23_P75786	SLC15A3	solute carrier family 15 (oligopeptide transporter), member 3	2.74	3.87	2.13	4.36
A_33_P3409154	SLC22A23	solute carrier family 22, member 23	2.08	2.23	3.21	7.09
A_23_P134176	SOD2	superoxide dismutase 2, mitochondrial	2.48	5.20	16.52	19.28
A_23_P431388	SPOCD1	SPOC domain containing 1	2.34	2.94	67.59	12.02
A_33_P3260430	SPRR2A	small proline-rich protein 2A	2.96	5.53	2.59	36.88
A_33_P3291484	ST8SIA4	ST8 alpha-N-acetyl-neuraminide alpha-2,8-sialyltransferase 4	2.39	6.57	2.17	4.60
A_32_P86763	TGM2	transglutaminase 2	2.41	2.08	4.49	4.59
A_32_P231617	TM4SF1	transmembrane 4 L six family member 1	2.08	3.23	5.34	3.43
A_23_P24716	TMEM132A	transmembrane protein 132A	2.63	3.35	3.74	3.53
A_23_P376488	TNF	tumor necrosis factor	13.37	61.20	4.56	6.81
A_24_P157926	TNFAIP3	tumor necrosis factor, alpha-induced protein 3	14.81	16.94	19.45	9.77
A_24_P237036	TNFSF14	tumor necrosis factor (ligand) superfamily, member 14	5.36	2.90	4.59	19.30
A_24_P89891	TRAF1	TNF receptor-associated factor 1	4.77	46.67	2.19	5.17
A_23_P37068	TRAF3	TNF receptor-associated factor 3	2.21	3.61	2.02	2.50
A_23_P81898	UBD	ubiquitin D	19.59	58.56	100.44	226.21
A_23_P167096	VEGFC	vascular endothelial growth factor C	2.76	4.16	74.91	33.90
A_33_P3399571	VNN1	vanin 1	8.40	46.92	21.56	144.16
A_33_P3514487	VSTM1	V-set and transmembrane domain containing 1	3.29	9.44	2.27	15.74
A_33_P3270863	XDH	xanthine dehydrogenase	3.22	8.08	10.94	44.47
A_23_P149189	ZP4	zona pellucida glycoprotein 4	3.09	12.64	16.96	203.58
			Normoxia	Hypoxia	Normoxia	Hypoxia
ProbeName	GeneSymbol	GeneName	M13SV1-Cre + TNF-a vs. M13SV1-Cre	M13SV1-Cre + TNF-a vs. M13SV1-Cre	MDA-MB-435-pFDR1 + TNF-a vs. MDA-MB-435-pFDR1	MDA-MB-435-pFDR1 + TNF-a vs. MDA-MB-435-pFDR1
A_33_P3298043	ABCC6	ATP-binding cassette, sub-family C (CFTR/MRP), member 6	-2.72	-2.26	-2.51	-2.36
A_33_P3214422	ANP32A	acidic (leucine-rich) nuclear phosphoprotein 32 family, member A	-3.36	-4.13	-2.13	-3.35
A_33_P3291097	BCAM	basal cell adhesion molecule (Lutheran blood group)	-2.53	-2.77	-3.51	-3.02
A_23_P137366	C1QB	complement component 1, q subcomponent, B chain	-2.12	-2.03	-6.39	-6.28
A_33_P3404601	C2	complement component 2	-2.18	-2.42	-2.34	-3.35
A_24_P219378	CASKIN1	CASK interacting protein 1	-2.03	-2.26	-2.52	-7.21
A_23_P5742	CCDC121	coiled-coil domain containing 121	-2.36	-4.68	-2.51	-2.90
A_33_P3390580	CCDC144A	coiled-coil domain containing 144A	-2.01	-2.31	-2.40	-2.94
A_33_P3326730	CCDC183	coiled-coil domain containing 183	-3.58	-2.62	-3.33	-2.19
A_32_P131143	CECR5-AS1	CECR5 antisense RNA 1	-2.10	-2.94	-3.66	-6.97
A_33_P3410121	CFAP74	cilia and flagella associated protein 74	-2.86	-4.38	-2.08	-2.99
A_24_P92472	CFI	complement factor I	-2.57	-2.27	-4.44	-24.60
A_24_P206776	CRYAB	crystallin, alpha B	-2.76	-4.62	-2.03	-6.23
A_23_P130753	DBP	D site of albumin promoter (albumin D-box) binding protein	-2.36	-4.44	-2.20	-4.92
A_23_P145669	EPO	erythropoietin	-4.87	-3.83	-3.19	-4.32
A_24_P941359	FAM65B	family with sequence similarity 65, member B	-8.38	-5.62	-26.65	-10.57
A_23_P358394	FAM65B	family with sequence similarity 65, member B	-4.38	-5.13	-5.67	-8.63
A_33_P3300430	FBN3	fibrillin 3	-3.68	-3.10	-2.69	-3.02
A_24_P228611	FER1L4	fer-1-like family member 4, pseudogene (functional)	-2.06	-17.02	-2.06	-13.39
A_33_P3348714	FGF9	fibroblast growth factor 9	-3.53	-2.76	-4.73	-2.68
A_23_P106194	FOS	FBJ murine osteosarcoma viral oncogene homolog	-2.45	-2.72	-3.24	-2.60
A_33_P3228460	FXYD3	FXYD domain containing ion transport regulator 3	-2.32	-2.06	-19.31	-14.74
A_33_P3228466	FXYD3	FXYD domain containing ion transport regulator 3	-2.44	-4.64	-10.82	-19.67
A_23_P98121	FXYD4	FXYD domain containing ion transport regulator 4	-2.75	-3.53	-3.02	-2.26
A_33_P3367491	GARNL3	GTPase activating Rap/RanGAP domain-like 3	-10.64	-3.43	-2.03	-2.45
A_33_P3358469	GLI2	GLI family zinc finger 2	-3.65	-2.42	-3.29	-4.39
A_24_P381505	GLIPR1L2	GLI pathogenesis-related 1 like 2	-2.46	-2.64	-3.86	-2.07
A_23_P364613	HOGA1	4-hydroxy-2-oxoglutarate aldolase 1	-3.15	-3.28	-2.37	-2.97
A_33_P3377519	HOXA6	homeobox A6	-2.75	-4.61	-2.38	-2.30
A_33_P3246133	HPCA	hippocalcin	-2.11	-2.48	-2.08	-2.61
A_23_P406782	HPN	hepsin	-2.28	-4.87	-2.02	-2.88
A_23_P61057	IL16	interleukin 16	-2.67	-2.54	-23.89	-6.80
A_24_P366652	ITGAD	integrin, alpha D	-2.07	-2.23	-3.51	-3.88
A_33_P3314857	KCNJ13	potassium channel, inwardly rectifying subfamily J, member 13	-2.04	-3.17	-2.60	-11.01
A_24_P110365	KLHDC4	kelch domain containing 4	-2.22	-5.75	-2.40	-2.09
A_23_P120227	LBH	limb bud and heart development	-2.03	-31.03	-2.93	-3.35
A_24_P201367	LDB3	LIM domain binding 3	-2.73	-2.31	-3.44	-3.38
A_33_P3484806	lnc-IL4R-2	lnc-IL4R-2:1	-2.36	-2.41	-2.46	-3.18
A_33_P3252588	LOC100130093	uncharacterized LOC100130093	-2.28	-3.05	-3.11	-3.30
A_24_P298495	LOC100130744	uncharacterized LOC100130744	-2.35	-2.15	-2.10	-5.13
A_33_P3415247	LOC115110	uncharacterized LOC115110	-2.37	-2.03	-5.42	-4.14
A_33_P3891747	LOC284072	uncharacterized LOC284072	-2.56	-2.50	-2.98	-4.61
A_33_P3242069	LOC729159	UPF0607 protein ENSP00000381418-like	-2.26	-3.46	-3.24	-3.98
A_33_P3268622	LY6D	lymphocyte antigen 6 complex, locus D	-3.77	-2.14	-2.04	-2.06
A_32_P89352	MACROD2	MACRO domain containing 2	-3.04	-2.34	-2.69	-2.34
A_23_P415021	METTL7A	methyltransferase like 7A	-4.74	-4.34	-2.93	-6.66
A_24_P369898	MYO15B	myosin XVB pseudogene	-2.42	-2.81	-2.15	-2.70
A_23_P360079	NCKAP5	NCK-associated protein 5	-2.70	-2.54	-3.25	-2.30
A_23_P360797	NTF3	neurotrophin 3	-2.19	-2.27	-2.30	-2.39
A_33_P3263867	P2RX7	purinergic receptor P2X, ligand gated ion channel, 7	-4.55	-2.94	-4.24	-4.35
A_24_P173823	PBX1	pre-B-cell leukemia homeobox 1	-2.86	-4.07	-2.02	-7.40
A_24_P48627	PIAS4	protein inhibitor of activated STAT, 4	-2.21	-2.08	-2.54	-4.11
A_23_P161424	PLXDC2	plexin domain containing 2	-2.63	-3.12	-7.33	-6.90
A_33_P3383561	POLR2F	polymerase (RNA) II (DNA directed) polypeptide F	-2.74	-8.36	-2.15	-2.20
A_33_P3338341	PRODH	proline dehydrogenase (oxidase) 1	-4.30	-7.59	-2.15	-4.29
A_33_P3317412	REXO1L2P	REX1, RNA exonuclease 1 homolog (S. cerevisiae)-like 2 (pseudogene)	-3.14	-3.03	-2.81	-4.56
A_33_P3372727	SEMA5A	sema domain, seven thrombospondin repeats (type 1 and type 1-like), transmembrane domain (TM) and short cytoplasmic domain, (semaphorin) 5A	-10.67	-3.61	-2.44	-2.47
A_33_P3412468	SLC25A27	solute carrier family 25, member 27	-2.22	-5.21	-3.03	-3.71
A_24_P75680	SLC4A8	solute carrier family 4, sodium bicarbonate cotransporter, member 8	-12.44	-2.33	-2.05	-2.99
A_24_P178396	SPDYE2	speedy/RINGO cell cycle regulator family member E2	-2.34	-5.92	-2.31	-3.42
A_33_P3295550	TET1	tet methylcytosine dioxygenase 1	-2.90	-3.02	-2.01	-2.70
A_24_P105733	TNS1	tensin 1	-3.01	-3.47	-4.67	-11.34
A_33_P3364571	TNXB	tenascin XB	-2.49	-2.33	-2.65	-2.07
A_32_P16315	TUBB8	tubulin, beta 8 class VIII	-2.07	-2.52	-2.36	-2.76
A_32_P194062	TYR	tyrosinase	-2.40	-26.09	-34.33	-14.56
A_33_P3301920	USP50	ubiquitin specific peptidase 50	-2.42	-3.52	-4.50	-3.67
A_23_P102611	WISP2	WNT1 inducible signaling pathway protein 2	-3.96	-4.69	-3.99	-5.53
A_23_P113283	ZMAT3	zinc finger, matrin-type 3	-2.04	-9.30	-2.07	-6.00
A_32_P99311	ZNF233	zinc finger protein 233	-2.46	-3.04	-2.72	-4.14
